# Supplementary material for: The Levels of DAHP Synthase, the First Enzyme of the Shikimate Pathway, Are Related to Free Aromatic Amino Acids and Glutamine Content in Nicotiana plumbaginifolia Cell Cultures
Source: Plants (Basel). 2023 Jul 1;12(13):2524. doi: 10.3390/plants12132524 (PMC10347239; doi:10.3390/plants12132524)
Supplement: Supplementary file 1 [file plants-12-02524-s001.zip]

Archive with 1 entries (1 files):
- plants-2449145-supplementary materials.pdf
